# Supplementary material for: Habitat preferences rather than morphological traits affect the recovery process of Collembola (Arthropoda, Hexapoda) on a bare saline–alkaline land
Source: PeerJ. 2020 Jul 21;8:e9519. doi: 10.7717/peerj.9519 (PMC7380278; doi:10.7717/peerj.9519)
Supplement: Supplemental Information 2 [file peerj-08-9519-s002.txt]

library(AER)
library(multcompView)
library(multcomp)
library(ggpubr)
library(Rmisc)
library(ggplot2)
library(do)
library(grid)
# ANOVA in Arable land (A) -------------------------------------------------------------------
library(car)
recoll<- read.csv("Coll_recov_all180_nz.csv", header = TRUE)
recoll$Treatment = as.factor(recoll$Treatment)
recoll$Time= as.factor(recoll$Time)
recoll$Time <- ordered(recoll$Time,levels = c("two weeks", "seven weeks", "twelve weeks"))
recoll$Total = rowSums(recoll[,6:19])
recoll$lgtotal <- log10(recoll$Total+1)

#subset Arable land (A) 
HaT1<-subset(recoll, Time=="two weeks" & Destination=="A")
HaT2<-subset(recoll, Time=="seven weeks" & Destination=="A")
HaT3<-subset(recoll, Time=="twelve weeks" & Destination=="A")

#shapiro.test of lgtogal, when p>0.05, sample is not normally distributed
shapiro.test(HaT1[1:5,21])
shapiro.test(HaT1[6:10,21])
shapiro.test(HaT1[11:15,21])
shapiro.test(HaT1[16:20,21])
shapiro.test(HaT2[1:5,21])
shapiro.test(HaT2[6:10,21])
shapiro.test(HaT2[11:15,21])
shapiro.test(HaT2[16:20,21])
shapiro.test(HaT3[1:5,21])
shapiro.test(HaT3[6:10,21])
shapiro.test(HaT3[11:15,21])
shapiro.test(HaT3[16:20,21])

#leveneTest
leveneTest(lgtotal ~ Treatment, data=HaT1)
leveneTest(lgtotal ~ Treatment, data=HaT2)
leveneTest(lgtotal ~ Treatment, data=HaT3)

# Anova, lgtotal ~ Treatment, at three time points in "A"
aov.ha1 <- aov(lgtotal ~ Treatment, data = HaT1)
summary(aov.ha1)
TukeyHSD(aov.ha1)
aov.ha2 <- aov(lgtotal ~ Treatment, data = HaT2)
summary(aov.ha2)
TukeyHSD(aov.ha2)
aov.ha3 <- aov(lgtotal ~ Treatment, data = HaT3)
summary(aov.ha3)
TukeyHSD(aov.ha3)

# Anova, species number ~ Treatment, at three time points in "A"
aov.s.ha1 <- aov(Spnumber ~ Treatment, data = HaT1)
summary(aov.s.ha1)
TukeyHSD(aov.s.ha1)
aov.s.ha2 <- aov(Spnumber ~ Treatment, data = HaT2)
summary(aov.s.ha2)
TukeyHSD(aov.s.ha2)
aov.s.ha3 <- aov(Spnumber ~ Treatment, data = HaT3)
summary(aov.s.ha3)
TukeyHSD(aov.s.ha3)

# ANOVA in Grassland (G) --------------------------------------------------------------
#subset habitats G
HgT1<-subset(recoll, Time=="two weeks" & Destination=="G")
HgT2<-subset(recoll, Time=="seven weeks" & Destination=="G")
HgT3<-subset(recoll, Time=="twelve weeks" & Destination=="G")

#shapiro.test of lgtogal, when p>0.05, sample is not normally distributed
shapiro.test(HgT1[1:5,21])
shapiro.test(HgT1[6:10,21])
shapiro.test(HgT1[11:15,21])
shapiro.test(HgT1[16:20,21])
shapiro.test(HgT2[1:5,21])
shapiro.test(HgT2[6:10,21])
shapiro.test(HgT2[11:15,21])
shapiro.test(HgT2[16:20,21])
shapiro.test(HgT3[1:5,21])
shapiro.test(HgT3[6:10,21])
shapiro.test(HgT3[11:15,21])
shapiro.test(HgT3[16:20,21])

#leveneTest
leveneTest(lgtotal ~ Treatment, data=HgT1)
leveneTest(lgtotal ~ Treatment, data=HgT2)
leveneTest(lgtotal ~ Treatment, data=HgT3)

# Anova, lgtotal ~ Treatment, at three time points in "G"
aov.hg1 <- aov(lgtotal ~ Treatment, data = HgT1)
summary(aov.hg1)
TukeyHSD(aov.hg1)
aov.hg2 <- aov(lgtotal ~ Treatment, data = HgT2)
summary(aov.hg2)
TukeyHSD(aov.hg2)
aov.hg3 <- aov(lgtotal ~ Treatment, data = HgT3)
summary(aov.hg3)
TukeyHSD(aov.hg3)

# Anova, species number ~ Treatment, at three time points in "G"
aov.s.hg1 <- aov(Spnumber ~ Treatment, data = HgT1)
summary(aov.s.hg1)
TukeyHSD(aov.s.hg1)
aov.s.hg2 <- aov(Spnumber ~ Treatment, data = HgT2)
summary(aov.s.hg2)
TukeyHSD(aov.s.hg2)
aov.s.hg3 <- aov(Spnumber ~ Treatment, data = HgT3)
summary(aov.s.hg3)
TukeyHSD(aov.s.hg3)

# ANOVA in BSAL --------------------------------------------------------------
#subset habitats B
HbT1<-subset(recoll, Time=="two weeks" & Destination=="B")
HbT2<-subset(recoll, Time=="seven weeks" & Destination=="B")
HbT3<-subset(recoll, Time=="twelve weeks" & Destination=="B")

#shapiro.test of lgtogal, when p>0.05, sample is not normally distributed
shapiro.test(HbT1[1:5,21])
shapiro.test(HbT1[6:10,21])
shapiro.test(HbT1[11:15,21])
shapiro.test(HbT1[16:20,21])
shapiro.test(HbT2[1:5,21])
shapiro.test(HbT2[6:10,21])
shapiro.test(HbT2[11:15,21])
shapiro.test(HbT2[16:20,21])
shapiro.test(HbT3[1:5,21])
shapiro.test(HbT3[6:10,21])
shapiro.test(HbT3[11:15,21])
shapiro.test(HbT3[16:20,21])

#leveneTest
leveneTest(lgtotal ~ Treatment, data=HbT1)
leveneTest(lgtotal ~ Treatment, data=HbT2)
leveneTest(lgtotal ~ Treatment, data=HbT3)

# Anova, lgtotal ~ Treatment, at three time points in "G"
aov.hb1 <- aov(lgtotal ~ Treatment, data = HbT1)
summary(aov.hb1)
TukeyHSD(aov.hb1)
aov.hb2 <- aov(lgtotal ~ Treatment, data = HbT2)
summary(aov.hb2)
TukeyHSD(aov.hb2)
aov.hb3 <- aov(lgtotal ~ Treatment, data = HbT3)
summary(aov.hb3)
TukeyHSD(aov.hb3)

# Anova, species number ~ Treatment, at three time points in "G"
aov.s.hb1 <- aov(Spnumber ~ Treatment, data = HbT1)
summary(aov.s.hb1)
TukeyHSD(aov.s.hb1)
aov.s.hb2 <- aov(Spnumber ~ Treatment, data = HbT2)
summary(aov.s.hb2)
TukeyHSD(aov.s.hb2)
aov.s.hb3 <- aov(Spnumber ~ Treatment, data = HbT3)
summary(aov.s.hb3)
TukeyHSD(aov.s.hb3)


# Figures abundance -----------------------------------
# in Arable land
recoll<- read.csv("Coll_recov_all180_nz.csv", header = TRUE)
recoll$Treatment = as.factor(recoll$Treatment)
recoll$Time= as.factor(recoll$Time)
recoll$Time <- ordered(recoll$Time,levels = c("two weeks", "seven weeks", "twelve weeks"))
recoll$Total = rowSums(recoll[,6:19])
recoll<-tidyr::unite(recoll, "site", Time, Treatment, Destination, sep = "",remove=FALSE)
recoll$lgtotal <- log10(recoll$Total+1)
Ha<-subset(recoll, Destination=="A")
Hg<-subset(recoll, Destination=="G")
Hb<-subset(recoll, Destination=="B")
summary(Ha)

Haabu <- summarySE(Ha, measurevar="lgtotal", groupvars=c("Time","Treatment"))
Haabu$Time = gsub("two weeks", "2", Haabu$Time) 
Haabu$Time = gsub("seven weeks", "7", Haabu$Time) 
Haabu$Time = gsub("twelve weeks","12", Haabu$Time) 
Haabu$Time = as.factor(Haabu$Time)
Haabu$Time = ordered(Haabu$Time,levels = c("2", "7", "12"))
Haabu$Treatment= as.factor(Haabu$Treatment)
Haabu$Treatment <- ordered(Haabu$Treatment,levels = c("WAA", "OAA", "OGA", "OBA"))
summary(Haabu)
levels(Haabu$Time)

label_Haabu <- c("", "", "", "", "c", "c", "a", "b", "", "","", "") 
Haabu_fig <- ggplot(Haabu, aes(x=Time, y=lgtotal,color=Treatment, fill=Treatment)) + 
  geom_bar(position=position_dodge(), stat="identity")+
  geom_errorbar(aes(ymin=lgtotal-se, ymax=lgtotal+se), 
                colour="black", 
                width=.1,
                position=position_dodge(.9)) +
  geom_text(aes(y = lgtotal +  1.8 * se, label = label_Haabu, group = Treatment),
            colour="red",
            position = position_dodge(0.8),
            size = 3, 
            fontface = "bold") + 
  ggtitle("A") + 
  xlab("Sampling time (weeks)") +
  ylab(" lg(total abundance per block +1)") +
  scale_y_continuous(expand = c(0, 0)) + geom_text(aes(y = 3), label = "") +
  theme_bw()
Haabu_fig

# in Grassland (G)
Hgabu <- summarySE(Hg, measurevar="lgtotal", groupvars=c("Time","Treatment"))
Hgabu$Time = gsub("two weeks", "2", Hgabu$Time) 
Hgabu$Time = gsub("seven weeks", "7", Hgabu$Time) 
Hgabu$Time = gsub("twelve weeks","12", Hgabu$Time) 
Hgabu$Time = as.factor(Hgabu$Time)
Hgabu$Time = ordered(Hgabu$Time,levels = c("2", "7", "12"))
Hgabu$Treatment= as.factor(Hgabu$Treatment)
Hgabu$Treatment <- ordered(Hgabu$Treatment,levels = c("WGG", "OAG", "OGG", "OBG"))
summary(Hgabu)
levels(Hgabu$Time)

label_Hgabu <- c("ab","b","a","ab","b","ab","a","ab","","","","") 
Hgabu_fig <- ggplot(Hgabu, aes(x=Time, y=lgtotal,color=Treatment, fill=Treatment)) + 
  geom_bar(position=position_dodge(), stat="identity")+
  geom_errorbar(aes(ymin=lgtotal-se, ymax=lgtotal+se), 
                colour="black", 
                width=.1,
                position=position_dodge(.9)) +
  geom_text(aes(y = lgtotal +  1.8 * se, label = label_Hgabu, group = Treatment),
            colour="red",
            position = position_dodge(0.8),
            size = 3, 
            fontface = "bold") + 
  ggtitle("B") + 
  xlab("Sampling time (weeks)") +
  ylab("lg(total abundance per block +1)") +
  scale_y_continuous(expand = c(0, 0)) + geom_text(aes(y = 3), label = "") +
  theme_bw()
Hgabu_fig

# in BSAL (B)
Hbabu <- summarySE(Hb, measurevar="lgtotal", groupvars=c("Time","Treatment"))
Hbabu$Time = gsub("two weeks", "2", Hbabu$Time) 
Hbabu$Time = gsub("seven weeks", "7", Hbabu$Time) 
Hbabu$Time = gsub("twelve weeks","12", Hbabu$Time) 
Hbabu$Time = as.factor(Hbabu$Time)
Hbabu$Time = ordered(Hbabu$Time,levels = c("2", "7", "12"))
Hbabu$Treatment= as.factor(Hbabu$Treatment)
Hbabu$Treatment <- ordered(Hbabu$Treatment,levels = c("WBB", "OAB", "OGB", "OBB"))
summary(Hbabu)
levels(Hbabu$Time)

label_Hbabu <- c("ab", "b", "a", "b", "b", "c", "a", "b", "", "","", "") 
Hbabu_fig <- ggplot(Hbabu, aes(x=Time, y=lgtotal,color=Treatment, fill=Treatment)) + 
  geom_bar(position=position_dodge(), stat="identity")+
  geom_errorbar(aes(ymin=lgtotal-se, ymax=lgtotal+se), 
                colour="black", 
                width=.1,
                position=position_dodge(.9)) +
  geom_text(aes(y = lgtotal +  1.8 * se, label = label_Hbabu, group = Treatment),
            colour="red",
            position = position_dodge(0.8),
            size = 3, 
            fontface = "bold") + 
  ggtitle("C") + 
  xlab("Sampling time (weeks)") +
  ylab("lg(total abundance per block +1)") +
  scale_y_continuous(expand = c(0, 0)) + geom_text(aes(y = 3), label = "") +
  theme_bw()
Hbabu_fig

grid.newpage()
pushViewport(viewport(layout = grid.layout(1, 3)))
vplayout = function(x, y) viewport(layout.pos.row = x, layout.pos.col = y)
print(Haabu_fig, vp = vplayout(1, 1))
print(Hgabu_fig, vp = vplayout(1, 2))
print(Hbabu_fig, vp = vplayout(1, 3)) 

# Figures species ---------------------------------------------------------
#in Arable land (A) 
Hasp <- summarySE(Ha, measurevar="Spnumber", groupvars=c("Time","Treatment"))
Hasp$Time = gsub("two weeks", "2", Hasp$Time) 
Hasp$Time = gsub("seven weeks", "7", Hasp$Time) 
Hasp$Time = gsub("twelve weeks","12", Hasp$Time) 
Hasp$Time = as.factor(Hasp$Time)
Hasp$Time = ordered(Hasp$Time,levels = c("2", "7", "12"))
Hasp$Treatment= as.factor(Hasp$Treatment)
Hasp$Treatment <- ordered(Hasp$Treatment,levels = c("WAA", "OAA", "OGA", "OBA"))
summary(Hasp)
levels(Hasp$Time)

label_Hasp <- c("", "", "", "", "", "", "", "", "", "","", "") 
Hasp_fig <- ggplot(Hasp, aes(x=Time, y=Spnumber,color=Treatment, fill=Treatment)) + 
  geom_bar(position=position_dodge(), stat="identity")+
  geom_errorbar(aes(ymin=Spnumber-se, ymax=Spnumber+se), 
                colour="black", 
                width=.1,
                position=position_dodge(.9)) +
  geom_text(aes(y = Spnumber +  1.8 * se, label = label_Hasp, group = Treatment),
            colour="red",
            position = position_dodge(0.8),
            size = 3, 
            fontface = "bold") + 
  ggtitle("A") + 
  xlab("Sampling time (weeks)") +
  ylab(" species number per soil block") +
  scale_y_continuous(expand = c(0, 0)) + geom_text(aes(y = 12), label = "") +
  theme_bw()
Hasp_fig

#in Grassland (G)
Hgsp <- summarySE(Hg, measurevar="Spnumber", groupvars=c("Time","Treatment"))
Hgsp$Time = gsub("two weeks", "2", Hgsp$Time) 
Hgsp$Time = gsub("seven weeks", "7", Hgsp$Time) 
Hgsp$Time = gsub("twelve weeks","12", Hgsp$Time) 
Hgsp$Time = as.factor(Hgsp$Time)
Hgsp$Time = ordered(Hgsp$Time,levels = c("2", "7", "12"))
Hgsp$Treatment= as.factor(Hgsp$Treatment)
Hgsp$Treatment <- ordered(Hgsp$Treatment,levels = c("WGG", "OAG", "OGG", "OBG"))
summary(Hgsp)
levels(Hgsp$Time)

label_Hgsp <- c("", "", "", "", "", "", "", "", "", "","", "") 
Hgsp_fig <- ggplot(Hgsp, aes(x=Time, y=Spnumber,color=Treatment, fill=Treatment)) + 
  geom_bar(position=position_dodge(), stat="identity")+
  geom_errorbar(aes(ymin=Spnumber-se, ymax=Spnumber+se), 
                colour="black", 
                width=.1,
                position=position_dodge(.9)) +
  geom_text(aes(y = Spnumber +  1.8 * se, label = label_Hgsp, group = Treatment),
            colour="red",
            position = position_dodge(0.8),
            size = 3, 
            fontface = "bold") + 
  ggtitle("B") + 
  xlab("Sampling time (weeks)") +
  ylab(" species number per soil block") +
  scale_y_continuous(expand = c(0, 0)) + geom_text(aes(y = 12), label = "") +
  theme_bw()
Hgsp_fig

#in BSAL (B)
Hbsp <- summarySE(Hb, measurevar="Spnumber", groupvars=c("Time","Treatment"))
Hbsp$Time = gsub("two weeks", "2", Hbsp$Time) 
Hbsp$Time = gsub("seven weeks", "7", Hbsp$Time) 
Hbsp$Time = gsub("twelve weeks","12", Hbsp$Time) 
Hbsp$Time = as.factor(Hbsp$Time)
Hbsp$Time = ordered(Hbsp$Time,levels = c("2", "7", "12"))
Hbsp$Treatment= as.factor(Hbsp$Treatment)
Hbsp$Treatment <- ordered(Hbsp$Treatment,levels = c("WBB", "OAB", "OGB", "OBB"))
summary(Hbsp)
levels(Hbsp$Time)

label_Hbsp <- c("", "", "", "", "a", "b", "a", "ab", "", "","", "") 
Hbsp_fig <- ggplot(Hbsp, aes(x=Time, y=Spnumber,color=Treatment, fill=Treatment)) + 
  geom_bar(position=position_dodge(), stat="identity")+
  geom_errorbar(aes(ymin=Spnumber-se, ymax=Spnumber+se), 
                colour="black", 
                width=.1,
                position=position_dodge(.9)) +
  geom_text(aes(y = Spnumber +  2 * se, label = label_Hbsp, group = Treatment),
            colour="red",
            position = position_dodge(0.8),
            size = 3, 
            fontface = "bold") + 
  ggtitle("C") + 
  xlab("Sampling time (weeks)") +
  ylab(" species number per soil block") +
  scale_y_continuous(expand = c(0, 0)) + geom_text(aes(y = 12), label = "") +
  theme_bw()
Hbsp_fig

grid.newpage()
pushViewport(viewport(layout = grid.layout(1, 3)))
vplayout = function(x, y) viewport(layout.pos.row = x, layout.pos.col = y)
print(Hasp_fig, vp = vplayout(1, 1))
print(Hgsp_fig, vp = vplayout(1, 2))
print(Hbsp_fig, vp = vplayout(1, 3)) 


# PERMANOVA in Arable land (A) ------------------------------------------
library(vegan)
HaT1WAOA = HaT1[c(1:5,6:10),6:19]
HaT1WAOAgp = HaT1[c(1:5,6:10),c(1,3)]
adonis(HaT1WAOA ~ Treatment, HaT1WAOAgp, permutations = 999, method="bray")

HaT1WAOG = HaT1[c(1:5,11:15),6:19]
HaT1WAOGgp= HaT1[c(1:5,11:15),c(1,3)]
adonis(HaT1WAOG ~ Treatment, HaT1WAOGgp, permutations = 999, method="bray")

HaT1WAOB = HaT1[c(1:5,16:20),6:19]
HaT1WAOBgp= HaT1[c(1:5,16:20),c(1,3)]
adonis(HaT1WAOB ~ Treatment, HaT1WAOBgp, permutations = 999, method="bray")

HaT2WAOA = HaT2[c(1:5,6:10),6:19]
HaT2WAOAgp= HaT2[c(1:5,6:10),c(1,3)]
adonis(HaT2WAOA ~ Treatment, HaT2WAOAgp, permutations = 999, method="bray")

HaT2WAOG = HaT2[c(1:5,11:15),6:19]
HaT2WAOGgp= HaT2[c(1:5,11:15),c(1,3)]
adonis(HaT2WAOG ~ Treatment, HaT2WAOGgp, permutations = 999, method="bray")

HaT2WAOB = HaT2[c(1:5,16:20),6:19]
HaT2WAOBgp= HaT2[c(1:5,16:20),c(1,3)]
adonis(HaT2WAOB ~ Treatment, HaT2WAOBgp, permutations = 999, method="bray")

HaT3WAOA = HaT3[c(1:5,6:10),6:19]
HaT3WAOAgp= HaT3[c(1:5,6:10),c(1,3)]
adonis(HaT3WAOA ~ Treatment, HaT3WAOAgp, permutations = 999, method="bray")

HaT3WAOG = HaT3[c(1:5,11:15),6:19]
HaT3WAOGgp= HaT3[c(1:5,11:15),c(1,3)]
adonis(HaT3WAOG ~ Treatment, HaT3WAOGgp, permutations = 999, method="bray")

HaT3WAOB = HaT3[c(1:5,16:20),6:19]
HaT3WAOBgp= HaT3[c(1:5,16:20),c(1,3)]
adonis(HaT3WAOB ~ Treatment, HaT3WAOBgp, permutations = 999, method="bray")

# PERMANOVA in Grassland (G) ----------------------------------------------------------
HgT1WGOG = HgT1[c(1:5,6:10),6:19]
HgT1WGOGgp= HgT1[c(1:5,6:10),c(1,3)]
adonis(HgT1WGOG ~ Treatment, HgT1WGOGgp, permutations = 999, method="bray")

HgT1WGOA = HgT1[c(1:5,11:15),6:19]
HgT1WGOAgp= HgT1[c(1:5,11:15),c(1,3)]
adonis(HgT1WGOA ~ Treatment, HgT1WGOAgp, permutations = 999, method="bray")

HgT1WGOB = HgT1[c(1:5,16:20),6:19]
HgT1WGOBgp= HgT1[c(1:5,16:20),c(1,3)]
adonis(HgT1WGOB ~ Treatment, HgT1WGOBgp, permutations = 999, method="bray")

HgT2WGOG = HgT2[c(1:5,6:10),6:19]
HgT2WGOGgp= HgT2[c(1:5,6:10),c(1,3)]
adonis(HgT2WGOG ~ Treatment, HgT2WGOGgp, permutations = 999, method="bray")

HgT2WGOA = HgT2[c(1:5,11:15),6:19]
HgT2WGOAgp= HgT2[c(1:5,11:15),c(1,3)]
adonis(HgT2WGOA ~ Treatment, HgT2WGOAgp, permutations = 999, method="bray")

HgT2WGOB = HgT2[c(1:5,16:20),6:19]
HgT2WGOBgp= HgT2[c(1:5,16:20),c(1,3)]
adonis(HgT2WGOB ~ Treatment, HgT2WGOBgp, permutations = 999, method="bray")

HgT3WGOG = HgT3[c(1:5,6:10),6:19]
HgT3WGOGgp= HgT3[c(1:5,6:10),c(1,3)]
adonis(HgT3WGOG ~ Treatment, HgT3WGOGgp, permutations = 999, method="bray")

HgT3WGOA = HgT3[c(1:5,11:15),6:19]
HgT3WGOAgp= HgT3[c(1:5,11:15),c(1,3)]
adonis(HgT3WGOA ~ Treatment, HgT3WGOAgp, permutations = 999, method="bray")

HgT3WGOB = HgT3[c(1:5,16:20),6:19]
HgT3WGOBgp= HgT3[c(1:5,16:20),c(1,3)]
adonis(HgT3WGOB ~ Treatment, HgT3WGOBgp, permutations = 999, method="bray")

# PERMANOVA in BSAL ----------------------------------------------------------
HbT1WBOB = HbT1[c(1:5,6,8:10),6:19]
HbT1WBOBgp= HbT1[c(1:5,6,8:10),c(1,3)]
adonis(HbT1WBOB ~ Treatment, HbT1WBOBgp, permutations = 999, method="bray")

HbT1WBOA = HbT1[c(1:5,11:15),6:19]
HbT1WBOAgp= HbT1[c(1:5,11:15),c(1,3)]
adonis(HbT1WBOA ~ Treatment, HbT1WBOAgp, permutations = 999, method="bray")

HbT1WBOG = HbT1[c(1:5,16:20),6:19]
HbT1WBOGgp= HbT1[c(1:5,16:20),c(1,3)]
adonis(HbT1WBOG ~ Treatment, HbT1WBOGgp, permutations = 999, method="bray")

HbT2WBOB = HbT2[c(1:5,6:8,10),6:19]
HbT2WBOBgp= HbT2[c(1:5,6:8,10),c(1,3)]
adonis(HbT2WBOB ~ Treatment, HbT2WBOBgp, permutations = 999, method="bray")

HbT2WBOA = HbT2[c(1:5,11:15),6:19]
HbT2WBOAgp= HbT2[c(1:5,11:15),c(1,3)]
adonis(HbT2WBOA ~ Treatment, HbT2WBOAgp, permutations = 999, method="bray")

HbT2WBOG = HbT2[c(1:5,16:20),6:19]
HbT2WBOGgp= HbT2[c(1:5,16:20),c(1,3)]
adonis(HbT2WBOG ~ Treatment, HbT2WBOGgp, permutations = 999, method="bray")

HbT3WBOB = HbT3[c(1:5,6:10),6:19]
HbT3WBOBgp= HbT3[c(1:5,6:10),c(1,3)]
adonis(HbT3WBOB ~ Treatment, HbT3WBOBgp, permutations = 999, method="bray")

HbT3WBOA = HbT3[c(1:5,11:15),6:19]
HbT3WBOAgp= HbT3[c(1:5,11:15),c(1,3)]
adonis(HbT3WBOA ~ Treatment, HbT3WBOAgp, permutations = 999, method="bray")

HbT3WBOG = HbT3[c(1:5,16:20),6:19]
HbT3WBOGgp= HbT3[c(1:5,16:20),c(1,3)]
adonis(HbT3WBOG ~ Treatment, HbT3WBOGgp, permutations = 999, method="bray")

#PCoA analyses
library(vegan)
library(ggplot2)
library(plyr)
#input species table and group information
recoll <- read.csv("Coll_recov_all180_nz.csv", row.names = 1, header = TRUE)
recoll2 <- read.csv("Coll_recov_all180_nz.csv", header = TRUE)
#in the Arabland (A), 2 weeks
recoll.a2 <- subset(recoll, Destination=="A" & Time == "two weeks")
colSums(recoll.a2[,5:18])
rowSums(recoll.a2[,5:18])
#Keep species with more than one individuals in all samples
sp_tb.a2 <- recoll.a2[,c(5:7,9,12:13,15:17)]
recoll2.a2 <-subset(recoll2, Destination=="A" & Time == "two weeks")
group.a2 <- recoll2.a2[,1:4]
#PCoA Ordination of A, 2 weeks
distance.a2 <- vegdist(sp_tb.a2, method = 'bray')
pcoa.a2 <- cmdscale(distance.a2, k = (nrow(sp_tb.a2) - 1), eig = T)
summary(pcoa.a2)
#ggplot2 PCoA for A, 2 weeks
pcoa.a2_eig <- (pcoa.a2$eig)[1:2] / sum(pcoa.a2$eig)
sample_site.a2 <- data.frame({pcoa.a2$point})[1:2]
sample_site.a2$name <- rownames(sample_site.a2)
names(sample_site.a2)[1:2] <- c('PCoA1', 'PCoA2')
sample_site.a2 <- merge(sample_site.a2, group.a2, by = 'name', all.x = T)
sample_site.a2$Treatment <- factor(sample_site.a2$Treatment, levels = c('WAA', 'OAA', 'OGA', 'OBA'))
group.a2_border <- ddply(sample_site.a2, 'Treatment', function(df) df[chull(df[[2]], df[[3]]), ]) 

pcoa.a2_plot <- 
  ggplot(sample_site.a2, aes(PCoA1, PCoA2, group = Treatment)) +
  theme(panel.grid = element_line(color = 'gray', linetype = 2, size = 0.1), 
        panel.background = element_rect(color = 'black', fill = 'transparent'), 
        legend.key = element_rect(fill = 'transparent')) + 
  geom_vline(xintercept = 0, color = 'gray', size = 0.4) + 
  geom_hline(yintercept = 0, color = 'gray', size = 0.4) +
  geom_polygon(data = group.a2_border, aes(fill = Treatment)) + 
  geom_point(aes(shape = Treatment), size = 2.5, alpha = 0.8) + 
  scale_shape_manual(values = c(15,0,12,7)) + 
  scale_fill_manual(values = c('#0000FF2E', '#008B002E','#9400D32E','#FFA5002E')) + 
  guides(shape = guide_legend(order = 1),fill = guide_legend(order = 2)) + 
  labs(x = paste('PCoA axis1: ', round(100 * pcoa.a2_eig[1], 2), '%'), y = paste('PCoA axis2: ', round(100 * pcoa.a2_eig[2], 2), '%'))
pcoa.a2_plot

#Arabland (A), 7 weeks
recoll.a7 <- subset(recoll, Destination=="A" & Time == "seven weeks")
colSums(recoll.a7[,5:18])
rowSums(recoll.a7[,5:18])
sp_tb.a7 <- recoll.a7[,c(5:9,12,14:18)]
recoll2.a7 <-subset(recoll2, Destination=="A" & Time == "seven weeks")
group.a7 <- recoll2.a7[,1:4]
distance.a7 <- vegdist(sp_tb.a7, method = 'bray')
pcoa.a7 <- cmdscale(distance.a7, k = (nrow(sp_tb.a7) - 1), eig = T)
summary(pcoa.a7)
pcoa.a7_eig <- (pcoa.a7$eig)[1:2] / sum(pcoa.a7$eig)
sample_site.a7 <- data.frame({pcoa.a7$point})[1:2]
sample_site.a7$name <- rownames(sample_site.a7)
names(sample_site.a7)[1:2] <- c('PCoA1', 'PCoA2')
sample_site.a7 <- merge(sample_site.a7, group.a7, by = 'name', all.x = T)
sample_site.a7$Treatment <- factor(sample_site.a7$Treatment, levels = c('WAA', 'OAA', 'OGA', 'OBA'))
group.a7_border <- ddply(sample_site.a7, 'Treatment', function(df) df[chull(df[[2]], df[[3]]), ]) 

pcoa.a7_plot <-  
  ggplot(sample_site.a7, aes(PCoA1, PCoA2, group = Treatment)) +
  theme(panel.grid = element_line(color = 'gray', linetype = 2, size = 0.1), 
        panel.background = element_rect(color = 'black', fill = 'transparent'), 
        legend.key = element_rect(fill = 'transparent')) +
  geom_vline(xintercept = 0, color = 'gray', size = 0.4) + 
  geom_hline(yintercept = 0, color = 'gray', size = 0.4) +
  geom_polygon(data = group.a7_border, aes(fill = Treatment)) + 
  geom_point(aes(shape = Treatment), size = 2.5, alpha = 0.8) + 
  scale_shape_manual(values = c(15,0,12,7)) + 
  scale_fill_manual(values = c('#0000FF2E', '#008B002E','#9400D32E','#FFA5002E')) + 
  guides(shape = guide_legend(order = 1), fill = guide_legend(order = 2)) + 
  labs(x = paste('PCoA axis1: ', round(100 * pcoa.a7_eig[1], 2), '%'), y = paste('PCoA axis2: ', round(100 * pcoa.a7_eig[2], 2), '%'))
pcoa.a7_plot

#Arabland (A), 12 weeks
recoll.a12 <- subset(recoll, Destination=="A" & Time == "twelve weeks")
colSums(recoll.a12[,5:18])
rowSums(recoll.a12[,5:18])
sp_tb.a12 <- recoll.a12[,c(5:7,9:10,12:18)]
recoll2.a12 <-subset(recoll2, Destination=="A" & Time == "twelve weeks")
group.a12 <- recoll2.a12[,1:4]
distance.a12 <- vegdist(sp_tb.a12, method = 'bray')
pcoa.a12 <- cmdscale(distance.a12, k = (nrow(sp_tb.a12) - 1), eig = T)
summary(pcoa.a12)
pcoa.a12_eig <- (pcoa.a12$eig)[1:2] / sum(pcoa.a12$eig)
sample_site.a12 <- data.frame({pcoa.a12$point})[1:2]
sample_site.a12$name <- rownames(sample_site.a12)
names(sample_site.a12)[1:2] <- c('PCoA1', 'PCoA2')
sample_site.a12 <- merge(sample_site.a12, group.a12, by = 'name', all.x = T)
sample_site.a12$Treatment <- factor(sample_site.a12$Treatment, levels = c('WAA', 'OAA', 'OGA', 'OBA'))
group.a12_border <- ddply(sample_site.a12, 'Treatment', function(df) df[chull(df[[2]], df[[3]]), ]) 
pcoa.a12_plot <-  
  ggplot(sample_site.a12, aes(PCoA1, PCoA2, group = Treatment)) +
  theme(panel.grid = element_line(color = 'gray', linetype = 2, size = 0.1), 
        panel.background = element_rect(color = 'black', fill = 'transparent'), 
        legend.key = element_rect(fill = 'transparent')) + 
  geom_vline(xintercept = 0, color = 'gray', size = 0.4) + 
  geom_hline(yintercept = 0, color = 'gray', size = 0.4) +
  geom_polygon(data = group.a12_border, aes(fill = Treatment)) + 
  geom_point(aes(shape = Treatment), size = 2.5, alpha = 0.8) + 
  scale_shape_manual(values = c(15,0,12,7)) + 
  scale_fill_manual(values = c('#0000FF2E', '#008B002E','#9400D32E','#FFA5002E')) + 
  guides(shape = guide_legend(order = 1), fill = guide_legend(order = 2)) + 
  labs(x = paste('PCoA axis1: ', round(100 * pcoa.a12_eig[1], 2), '%'), y = paste('PCoA axis2: ', round(100 * pcoa.a12_eig[2], 2), '%'))
pcoa.a12_plot

#Grassland (G), 2 weeks
recoll.g2 <- subset(recoll, Destination=="G" & Time == "two weeks")
colSums(recoll.g2[,5:18])
rowSums(recoll.g2[,5:18])
sp_tb.g2 <- recoll.g2[,c(5:7,9,11:12,15:17)]
recoll2.g2 <-subset(recoll2, Destination=="G" & Time == "two weeks")
group.g2 <- recoll2.g2[,1:4]
distance.g2 <- vegdist(sp_tb.g2, method = 'bray')
pcoa.g2 <- cmdscale(distance.g2, k = (nrow(sp_tb.g2) - 1), eig = T)
summary(pcoa.g2)
pcoa.g2_eig <- (pcoa.g2$eig)[1:2] / sum(pcoa.g2$eig)
sample_site.g2 <- data.frame({pcoa.g2$point})[1:2]
sample_site.g2$name <- rownames(sample_site.g2)
names(sample_site.g2)[1:2] <- c('PCoA1', 'PCoA2')
sample_site.g2 <- merge(sample_site.g2, group.g2, by = 'name', all.x = T)
sample_site.g2$Treatment <- factor(sample_site.g2$Treatment, levels = c('WGG', 'OGG', 'OAG', 'OBG'))
group.g2_border <- ddply(sample_site.g2, 'Treatment', function(df) df[chull(df[[2]], df[[3]]), ]) 

pcoa.g2_plot <-  
  ggplot(sample_site.g2, aes(PCoA1, PCoA2, group = Treatment)) +
  theme(panel.grid = element_line(color = 'gray', linetype = 2, size = 0.1), 
        panel.background = element_rect(color = 'black', fill = 'transparent'), 
        legend.key = element_rect(fill = 'transparent')) + 
  geom_vline(xintercept = 0, color = 'gray', size = 0.4) + 
  geom_hline(yintercept = 0, color = 'gray', size = 0.4) +
  geom_polygon(data = group.g2_border, aes(fill = Treatment)) + 
  geom_point(aes(shape = Treatment), size = 2.5, alpha = 0.8) + 
  scale_shape_manual(values = c(17,2,5,9)) + 
  scale_fill_manual(values = c('#0000FF2E','#9400D32E', '#008B002E','#FFA5002E')) + 
  guides(shape = guide_legend(order = 1), fill = guide_legend(order = 2)) + 
  labs(x = paste('PCoA axis1: ', round(100 * pcoa.g2_eig[1], 2), '%'), y = paste('PCoA axis2: ', round(100 * pcoa.g2_eig[2], 2), '%'))
pcoa.g2_plot

#Grassland (G), 7 weeks
recoll.g7 <- subset(recoll, Destination=="G" & Time == "seven weeks")
colSums(recoll.g7[,5:18])
rowSums(recoll.g7[,5:18])
sp_tb.g7 <- recoll.g7[,c(5,7,12:16,18)]
recoll2.g7 <-subset(recoll2, Destination=="G" & Time == "seven weeks")
group.g7 <- recoll2.g7[,1:4]
distance.g7 <- vegdist(sp_tb.g7, method = 'bray')
pcoa.g7 <- cmdscale(distance.g7, k = (nrow(sp_tb.g7) - 1), eig = T)
summary(pcoa.g7)
pcoa.g7_eig <- (pcoa.g7$eig)[1:2] / sum(pcoa.g7$eig)
sample_site.g7 <- data.frame({pcoa.g7$point})[1:2]
sample_site.g7$name <- rownames(sample_site.g7)
names(sample_site.g7)[1:2] <- c('PCoA1', 'PCoA2')
sample_site.g7 <- merge(sample_site.g7, group.g7, by = 'name', all.x = T)
sample_site.g7$Treatment <- factor(sample_site.g7$Treatment, levels = c('WGG', 'OGG', 'OAG', 'OBG'))
group.g7_border <- ddply(sample_site.g7, 'Treatment', function(df) df[chull(df[[2]], df[[3]]), ]) 

pcoa.g7_plot <-  
  ggplot(sample_site.g7, aes(PCoA1, PCoA2, group = Treatment)) +
  theme(panel.grid = element_line(color = 'gray', linetype = 2, size = 0.1), 
        panel.background = element_rect(color = 'black', fill = 'transparent'), 
        legend.key = element_rect(fill = 'transparent')) + 
  geom_vline(xintercept = 0, color = 'gray', size = 0.4) + 
  geom_hline(yintercept = 0, color = 'gray', size = 0.4) +
  geom_polygon(data = group.g7_border, aes(fill = Treatment)) + 
  geom_point(aes(shape = Treatment), size = 2.5, alpha = 0.8) + 
  scale_shape_manual(values = c(17,2,5,9)) + 
  scale_fill_manual(values = c('#0000FF2E','#9400D32E', '#008B002E','#FFA5002E')) + 
  guides(shape = guide_legend(order = 1), fill = guide_legend(order = 2)) + 
  labs(x = paste('PCoA axis1: ', round(100 * pcoa.g7_eig[1], 2), '%'), y = paste('PCoA axis2: ', round(100 * pcoa.g7_eig[2], 2), '%'))
pcoa.g7_plot

#Grassland (G), 12 weeks
recoll.g12 <- subset(recoll, Destination=="G" & Time == "twelve weeks")
colSums(recoll.g12[,5:18])
rowSums(recoll.g12[,5:18])
sp_tb.g12 <- recoll.g12[,c(5,7,9,12:14,16:17)]
recoll2.g12 <-subset(recoll2, Destination=="G" & Time == "twelve weeks")
group.g12 <- recoll2.g12[,1:4]
distance.g12 <- vegdist(sp_tb.g12, method = 'bray')
pcoa.g12 <- cmdscale(distance.g12, k = (nrow(sp_tb.g12) - 1), eig = T)
summary(pcoa.g12)
pcoa.g12_eig <- (pcoa.g12$eig)[1:2] / sum(pcoa.g12$eig)
sample_site.g12 <- data.frame({pcoa.g12$point})[1:2]
sample_site.g12$name <- rownames(sample_site.g12)
names(sample_site.g12)[1:2] <- c('PCoA1', 'PCoA2')
sample_site.g12 <- merge(sample_site.g12, group.g12, by = 'name', all.x = T)
sample_site.g12$Treatment <- factor(sample_site.g12$Treatment, levels = c('WGG', 'OGG', 'OAG', 'OBG'))
group.g12_border <- ddply(sample_site.g12, 'Treatment', function(df) df[chull(df[[2]], df[[3]]), ]) 
pcoa.g12_plot <-  
  ggplot(sample_site.g12, aes(PCoA1, PCoA2, group = Treatment)) +
  theme(panel.grid = element_line(color = 'gray', linetype = 2, size = 0.1), 
        panel.background = element_rect(color = 'black', fill = 'transparent'), 
        legend.key = element_rect(fill = 'transparent')) + 
  geom_vline(xintercept = 0, color = 'gray', size = 0.4) + 
  geom_hline(yintercept = 0, color = 'gray', size = 0.4) +
  geom_polygon(data = group.g12_border, aes(fill = Treatment)) + 
  geom_point(aes(shape = Treatment), size = 2.5, alpha = 0.8) + 
  scale_shape_manual(values = c(17,2,5,9)) + 
  scale_fill_manual(values = c('#0000FF2E','#9400D32E', '#008B002E','#FFA5002E')) + 
  guides(shape = guide_legend(order = 1), fill = guide_legend(order = 2)) + 
  labs(x = paste('PCoA axis1: ', round(100 * pcoa.g12_eig[1], 2), '%'), y = paste('PCoA axis2: ', round(100 * pcoa.g12_eig[2], 2), '%'))
pcoa.g12_plot

#BSAL (B), 2 weeks
recoll.b2 <- subset(recoll, Destination=="B" & Time == "two weeks")
colSums(recoll.b2[,5:18])
rowSums(recoll.b2[,5:18])
sp_tb.b2 <- recoll.b2[-7,c(5:7,10,12,15:17)]
recoll2.b2 <-subset(recoll2, Destination=="B" & Time == "two weeks")
group.b2 <- recoll2.b2[,1:4]
distance.b2 <- vegdist(sp_tb.b2, method = 'bray')
pcoa.b2 <- cmdscale(distance.b2, k = (nrow(sp_tb.b2) - 1), eig = T)
summary(pcoa.b2)
pcoa.b2_eig <- (pcoa.b2$eig)[1:2] / sum(pcoa.b2$eig)
sample_site.b2 <- data.frame({pcoa.b2$point})[1:2]
sample_site.b2$name <- rownames(sample_site.b2)
names(sample_site.b2)[1:2] <- c('PCoA1', 'PCoA2')
sample_site.b2 <- merge(sample_site.b2, group.b2, by = 'name', all.x = T)
sample_site.b2$Treatment <- factor(sample_site.b2$Treatment, levels = c('WBB', 'OBB', 'OAB', 'OGB'))
group.b2_border <- ddply(sample_site.b2, 'Treatment', function(df) df[chull(df[[2]], df[[3]]), ]) 

pcoa.b2_plot <-  
  ggplot(sample_site.b2, aes(PCoA1, PCoA2, group = Treatment)) +
  theme(panel.grid = element_line(color = 'gray', linetype = 2, size = 0.1), 
        panel.background = element_rect(color = 'black', fill = 'transparent'), 
        legend.key = element_rect(fill = 'transparent')) + 
  geom_vline(xintercept = 0, color = 'gray', size = 0.4) + 
  geom_hline(yintercept = 0, color = 'gray', size = 0.4) +
  geom_polygon(data = group.b2_border, aes(fill = Treatment)) + 
  geom_point(aes(shape = Treatment), size = 2.5, alpha = 0.8) + 
  scale_shape_manual(values = c(19, 1, 10, 13)) + 
  scale_fill_manual(values = c('#0000FF2E','#FFA5002E', '#008B002E','#9400D32E')) + 
  guides(shape = guide_legend(order = 1), fill = guide_legend(order = 2)) + 
  labs(x = paste('PCoA axis1: ', round(100 * pcoa.b2_eig[1], 2), '%'), y = paste('PCoA axis2: ', round(100 * pcoa.b2_eig[2], 2), '%'))
pcoa.b2_plot

#BSAL (B), 7 weeks
recoll.b7 <- subset(recoll, Destination=="B" & Time == "seven weeks")
colSums(recoll.b7[,5:18])
rowSums(recoll.b7[,5:18])
sp_tb.b7 <- recoll.b7[c(-8,-9),c(5:7,12,15:16)]
recoll2.b7 <-subset(recoll2, Destination=="B" & Time == "seven weeks")
group.b7 <- recoll2.b7[,1:4]
distance.b7 <- vegdist(sp_tb.b7, method = 'bray')
pcoa.b7 <- cmdscale(distance.b7, k = (nrow(sp_tb.b7) - 1), eig = T)
summary(pcoa.b7)
pcoa.b7_eig <- (pcoa.b7$eig)[1:2] / sum(pcoa.b7$eig)
sample_site.b7 <- data.frame({pcoa.b7$point})[1:2]
sample_site.b7$name <- rownames(sample_site.b7)
names(sample_site.b7)[1:2] <- c('PCoA1', 'PCoA2')
sample_site.b7 <- merge(sample_site.b7, group.b7, by = 'name', all.x = T)
sample_site.b7$Treatment <- factor(sample_site.b7$Treatment, levels = c('WBB', 'OBB', 'OAB', 'OGB'))
group.b7_border <- ddply(sample_site.b7, 'Treatment', function(df) df[chull(df[[2]], df[[3]]), ]) 

pcoa.b7_plot <-  
  ggplot(sample_site.b7, aes(PCoA1, PCoA2, group = Treatment)) +
  theme(panel.grid = element_line(color = 'gray', linetype = 2, size = 0.1), 
        panel.background = element_rect(color = 'black', fill = 'transparent'), 
        legend.key = element_rect(fill = 'transparent')) + 
  geom_vline(xintercept = 0, color = 'gray', size = 0.4) + 
  geom_hline(yintercept = 0, color = 'gray', size = 0.4) +
  geom_polygon(data = group.b7_border, aes(fill = Treatment)) + 
  geom_point(aes(shape = Treatment), size = 2.5, alpha = 0.8) + 
  scale_shape_manual(values = c(19, 1, 10, 13)) + 
  scale_fill_manual(values = c('#0000FF2E','#FFA5002E', '#008B002E','#9400D32E')) + 
  guides(shape = guide_legend(order = 1), fill = guide_legend(order = 2)) + 
  labs(x = paste('PCoA axis1: ', round(100 * pcoa.b7_eig[1], 2), '%'), y = paste('PCoA axis2: ', round(100 * pcoa.b7_eig[2], 2), '%'))
pcoa.b7_plot

#BSAL (B), 12 weeks
recoll.b12 <- subset(recoll, Destination=="B" & Time == "twelve weeks")
colSums(recoll.b12[,5:18])
rowSums(recoll.b12[,5:18])
sp_tb.b12 <- recoll.b12[,c(5,7,12,16,18)]
recoll2.b12 <-subset(recoll2, Destination=="B" & Time == "twelve weeks")
group.b12 <- recoll2.b12[,1:4]
distance.b12 <- vegdist(sp_tb.b12, method = 'bray')
pcoa.b12 <- cmdscale(distance.b12, k = (nrow(sp_tb.b12) - 1), eig = T)
summary(pcoa.b12)
pcoa.b12_eig <- (pcoa.b12$eig)[1:2] / sum(pcoa.b12$eig)
sample_site.b12 <- data.frame({pcoa.b12$point})[1:2]
sample_site.b12$name <- rownames(sample_site.b12)
names(sample_site.b12)[1:2] <- c('PCoA1', 'PCoA2')
sample_site.b12 <- merge(sample_site.b12, group.b12, by = 'name', all.x = T)
sample_site.b12$Treatment <- factor(sample_site.b12$Treatment, levels = c('WBB', 'OBB', 'OAB', 'OGB'))
group.b12_border <- ddply(sample_site.b12, 'Treatment', function(df) df[chull(df[[2]], df[[3]]), ]) 

pcoa.b12_plot <-  
  ggplot(sample_site.b12, aes(PCoA1, PCoA2, group = Treatment)) +
  theme(panel.grid = element_line(color = 'gray', linetype = 2, size = 0.1), 
        panel.background = element_rect(color = 'black', fill = 'transparent'), 
        legend.key = element_rect(fill = 'transparent')) + 
  geom_vline(xintercept = 0, color = 'gray', size = 0.4) + 
  geom_hline(yintercept = 0, color = 'gray', size = 0.4) +
  geom_polygon(data = group.b12_border, aes(fill = Treatment)) + 
  geom_point(aes(shape = Treatment), size = 2.5, alpha = 0.8) + 
  scale_shape_manual(values = c(19, 1, 10, 13)) + 
  scale_fill_manual(values = c('#0000FF2E','#FFA5002E', '#008B002E','#9400D32E')) + 
  guides(shape = guide_legend(order = 1), fill = guide_legend(order = 2)) + 
  labs(x = paste('PCoA axis1: ', round(100 * pcoa.b12_eig[1], 2), '%'), y = paste('PCoA axis2: ', round(100 * pcoa.b12_eig[2], 2), '%'))
pcoa.b12_plot

library(grid)
grid.newpage()
pushViewport(viewport(layout = grid.layout(3, 3)))
vplayout = function(x, y) viewport(layout.pos.row = x, layout.pos.col = y)
print(pcoa.a2_plot, vp = vplayout(1, 1))
print(pcoa.a7_plot, vp = vplayout(1, 2))
print(pcoa.a12_plot, vp = vplayout(1, 3)) 
print(pcoa.g2_plot, vp = vplayout(2, 1))
print(pcoa.g7_plot, vp = vplayout(2, 2))
print(pcoa.g12_plot, vp = vplayout(2, 3)) 
print(pcoa.b2_plot, vp = vplayout(3, 1))
print(pcoa.b7_plot, vp = vplayout(3, 2))
print(pcoa.b12_plot, vp = vplayout(3, 3)) 
